# Supplementary material for: Machine Learning for Detecting Atrial Fibrillation from ECGs: Systematic Review and Meta-Analysis
Source: Rev Cardiovasc Med. 2024 Jan 8;25(1):8. doi: 10.31083/j.rcm2501008 (PMC11262392; doi:10.31083/j.rcm2501008)
Supplement: Supplementary file 1 [file 2153-8174-25-1-008-s1.zip]

Archive with 4 entries (3 files):
- 2153-8174-25-1-008-s1/
- 2153-8174-25-1-008-s1/PRISMA_2020_flow_diagram_new_SRs_v1.pdf
- 2153-8174-25-1-008-s1/PRISMA_DTA_Checklist.pdf
- 2153-8174-25-1-008-s1/supplementary material-V2 for reviewing.docx
